# Supplementary material for: Artificial neural networks versus LASSO regression for the prediction of long-term survival after surgery for invasive IPMN of the pancreas
Source: PLoS One. 2021 Mar 25;16(3):e0249206. doi: 10.1371/journal.pone.0249206 (PMC7993879; doi:10.1371/journal.pone.0249206)
Supplement: S1 Data — (XLSX) [file pone.0249206.s001.xlsx]

## Sheet: Complete cases_440
Patient ID	Year of diagnosis	Age at diagnosis	Gender (0=male)	Tumor site (0 = head)	Tumor size (cm)	Grade	T stage	N stage	M stage	Surgery (0=partial pancreatectomy)	Radiation (0=no)	Chemotherapy (0=no/unknown)	Survival months	DSS (1=dead)	OS (1=dead)
1	2004	52	0	1	4.5	2	2	0	0	0	0	0	95	0	1
2	2004	35	1	1	18	2	2	0	0	0	0	1	126	0	0
3	2004	83	0	0	4.5	1	3	0	0	0	0	0	136	0	1
4	2004	62	0	0	5	2	2	0	0	0	0	0	145	0	1
5	2004	73	0	0	5.6	2	2	1	0	0	0	0	149	0	0
6	2004	78	1	0	2	2	3	0	1	0	0	0	150	0	0
7	2004	68	0	1	1.5	2	1	0	0	0	0	0	155	0	0
8	2004	74	0	1	7	1	2	1	0	0	0	0	1	1	1
9	2004	62	1	0	3	2	3	1	0	0	0	0	3	1	1
10	2004	71	1	1	12	3	4	0	1	0	0	0	3	1	1
11	2004	59	1	0	1.3	3	3	0	0	0	0	1	5	1	1
12	2004	73	1	0	3	2	3	1	0	0	0	0	6	1	1
13	2004	77	1	0	4.5	3	3	1	0	0	0	0	6	1	1
14	2004	70	0	0	3.8	2	3	0	0	0	0	1	7	1	1
15	2004	68	0	0	7	3	4	1	1	0	0	1	7	1	1
16	2004	59	1	0	4	2	2	1	0	0	0	0	8	1	1
17	2004	49	0	1	15	3	3	1	0	0	0	0	8	1	1
18	2004	38	1	1	3	3	3	1	1	0	0	1	14	1	1
19	2004	60	1	0	2.2	2	3	1	0	0	0	1	16	1	1
20	2004	62	0	0	4	2	3	1	0	0	0	0	20	1	1
21	2004	81	1	0	2.5	2	2	0	0	0	0	0	30	1	1
22	2004	62	0	1	17	1	2	1	0	0	0	0	32	1	1
23	2004	77	0	1	6	2	3	1	0	0	0	0	33	1	1
24	2004	76	0	0	3.4	2	3	1	0	0	0	0	35	1	1
25	2004	63	1	1	0.3	1	1	0	0	0	0	0	57	1	1
26	2004	72	0	0	4.5	2	2	1	0	1	0	0	0	1	1
27	2004	76	0	0	4	1	2	1	0	1	0	0	22	1	1
28	2004	57	0	0	3.8	2	3	1	0	1	0	1	27	1	1
29	2004	75	0	0	4	3	3	1	0	0	1	1	83	0	1
30	2004	72	0	1	4	3	3	1	0	0	1	1	6	1	1
31	2004	68	0	1	7	2	3	1	0	0	1	1	7	1	1
32	2004	40	0	0	2.4	2	3	1	0	0	1	1	9	1	1
33	2004	55	0	0	3.5	2	2	0	0	0	1	1	14	1	1
34	2004	63	1	0	3.6	2	3	0	0	0	1	1	14	1	1
35	2004	58	0	1	5	2	3	1	0	0	1	1	15	1	1
36	2004	52	1	0	1.2	3	1	1	0	0	1	1	20	1	1
37	2004	76	1	0	4.5	1	3	1	0	0	1	1	31	1	1
38	2004	51	1	0	3.7	2	3	1	0	0	1	1	38	1	1
39	2004	69	1	0	2	2	3	1	0	0	1	1	40	1	1
40	2004	53	0	0	3	2	3	0	0	0	1	1	42	1	1
41	2004	46	1	0	3.5	2	2	0	1	1	1	1	102	1	1
42	2005	70	0	0	5.5	2	3	0	0	0	0	0	83	0	1
43	2005	71	0	0	6	1	3	1	0	0	0	0	118	0	1
44	2005	36	1	0	10	2	2	0	0	0	0	0	132	0	0
45	2005	55	1	0	7.5	2	3	0	0	0	0	1	132	0	0
46	2005	32	1	0	8.5	1	2	0	0	0	0	0	133	0	0
47	2005	85	0	1	4.5	3	3	1	0	0	0	0	2	1	1
48	2005	66	0	0	4.5	2	4	0	1	0	0	1	5	1	1
49	2005	61	1	1	2.5	3	4	0	1	0	0	1	7	1	1
50	2005	71	0	0	3	3	3	1	0	0	0	0	9	1	1
51	2005	74	0	0	5.5	2	3	1	0	0	0	0	13	1	1
52	2005	77	1	0	2	3	1	1	0	0	0	1	14	1	1
53	2005	66	0	1	2.9	3	3	1	0	0	0	1	15	1	1
54	2005	71	1	1	10.7	3	2	1	0	0	0	1	17	1	1
55	2005	47	0	1	2	1	4	1	0	0	0	0	17	1	1
56	2005	73	1	1	0.3	1	1	0	0	0	0	0	21	1	1
57	2005	62	1	0	4	2	2	0	0	0	0	1	22	1	1
58	2005	62	1	0	4.5	2	3	1	0	0	0	0	22	1	1
59	2005	55	1	1	5	3	3	1	1	0	0	1	22	1	1
60	2005	72	1	0	2.9	2	3	0	0	0	0	0	61	1	1
61	2005	65	0	0	4	1	3	1	0	0	0	1	65	1	1
62	2005	51	0	1	1	1	1	0	0	1	0	0	132	0	0
63	2005	68	0	0	2.8	2	2	0	0	1	0	0	141	0	0
64	2005	69	1	1	1	1	1	0	0	1	0	0	142	0	0
65	2005	66	0	1	5	3	3	1	0	1	0	0	0	1	1
66	2005	54	0	1	3.7	2	3	1	0	1	0	1	32	1	1
67	2005	72	1	0	1.8	2	3	1	0	0	1	1	135	0	0
68	2005	56	0	0	7	2	3	0	0	0	1	1	141	0	0
69	2005	47	0	0	4.9	2	3	1	0	0	1	1	7	1	1
70	2005	57	1	1	5	2	3	1	0	0	1	1	11	1	1
71	2005	69	1	0	3.8	2	4	1	0	0	1	0	26	1	1
72	2005	69	0	0	4.5	2	2	1	0	0	1	1	32	1	1
73	2005	53	1	0	2.6	2	3	0	0	0	1	0	34	1	1
74	2005	80	0	0	4	2	3	0	0	0	1	1	40	1	1
75	2005	57	1	1	2	3	3	0	0	0	1	1	50	1	1
76	2005	55	0	0	2.3	2	3	0	0	1	1	0	9	1	1
77	2005	72	1	0	3	2	4	1	0	1	1	1	9	1	1
78	2005	68	0	1	2.3	1	3	1	0	0	1	1	132	0	0
79	2005	54	1	0	2.7	2	4	1	0	1	1	1	41	1	1
80	2006	77	0	0	6	2	2	0	0	0	0	0	102	0	1
81	2006	76	0	0	5.5	2	3	0	0	0	0	0	118	0	1
82	2006	68	1	0	1	2	1	0	0	0	0	0	122	0	0
83	2006	66	1	0	3.2	3	2	1	0	0	0	1	124	0	0
84	2006	62	0	0	0.3	2	1	0	0	0	0	0	125	0	0
85	2006	65	0	0	0.2	1	1	0	0	0	0	0	128	0	0
86	2006	39	0	0	3	2	3	1	0	0	0	0	1	1	1
87	2006	73	0	0	5	3	3	1	0	0	0	0	3	1	1
88	2006	45	1	1	4	3	4	0	1	0	0	0	4	1	1
89	2006	77	0	0	3	3	3	0	0	0	0	1	6	1	1
90	2006	51	0	0	3.5	3	2	1	0	0	0	1	8	1	1
91	2006	42	1	0	2.6	3	3	1	0	0	0	1	8	1	1
92	2006	71	1	0	3.8	3	3	0	0	0	0	0	12	1	1
93	2006	54	1	1	6	2	3	1	0	0	0	1	12	1	1
94	2006	73	1	0	3	3	3	1	0	0	0	0	12	1	1
95	2006	76	1	0	2	3	3	1	0	0	0	1	13	1	1
96	2006	68	0	0	0.3	1	1	0	0	0	0	0	14	1	1
97	2006	73	0	0	6	3	3	1	0	0	0	1	18	1	1
98	2006	62	1	0	3.4	2	2	1	0	0	0	1	22	1	1
99	2006	72	1	1	4.5	3	2	0	0	0	0	0	23	1	1
100	2006	76	0	1	6.5	1	2	0	0	0	0	0	25	1	1
101	2006	55	1	1	3	1	2	1	1	0	0	1	28	1	1
102	2006	79	0	1	1.5	2	3	1	0	0	0	0	37	1	1
103	2006	55	0	0	8	1	2	0	0	0	0	1	45	1	1
104	2006	73	1	1	3.5	2	4	0	0	0	0	0	47	1	1
105	2006	89	0	0	4.5	3	3	0	0	0	0	0	54	1	1
106	2006	59	0	1	4.5	1	2	0	0	1	0	0	131	0	0
107	2006	81	1	0	3.5	1	4	0	0	1	0	0	1	1	1
108	2006	67	1	1	7	1	3	0	0	1	0	0	31	1	1
109	2006	50	0	0	4.5	1	3	1	0	1	0	0	34	1	1
110	2006	77	0	1	5	2	3	0	0	0	1	1	96	0	1
111	2006	76	0	0	4.5	1	2	1	0	0	1	1	116	0	1
112	2006	73	0	0	9.5	1	2	0	0	0	1	1	125	0	0
113	2006	69	1	0	5	2	3	0	0	0	1	1	131	0	0
114	2006	73	0	0	8	1	2	0	0	0	1	1	3	1	1
115	2006	64	0	0	10	1	3	1	0	0	1	0	6	1	1
116	2006	62	1	1	1.5	2	1	1	0	0	1	0	9	1	1
117	2006	74	1	1	2.5	2	2	1	0	0	1	1	11	1	1
118	2006	52	0	1	3	2	4	0	0	0	1	1	13	1	1
119	2006	67	0	0	7	2	3	1	0	0	1	1	17	1	1
120	2006	49	0	0	6	3	3	1	0	0	1	1	19	1	1
121	2006	76	1	1	5.4	1	3	1	0	0	1	1	37	1	1
122	2006	62	1	0	2.2	3	3	1	0	0	1	1	37	1	1
123	2006	73	1	1	8	2	3	1	0	0	1	1	51	1	1
124	2006	76	0	0	5.5	2	2	0	0	0	1	1	69	1	1
125	2006	70	0	0	3	1	3	0	0	0	1	1	80	1	1
126	2006	61	1	0	3	3	2	1	0	1	1	1	18	1	1
127	2006	63	1	0	9.5	2	4	1	0	1	1	1	33	1	1
128	2006	41	0	1	3.8	3	3	1	1	0	1	1	9	1	1
129	2006	69	0	0	5	3	2	0	0	0	1	1	73	1	1
130	2006	63	0	0	0.5	3	1	0	0	0	1	0	121	0	0
131	2006	64	0	0	2.5	1	3	0	0	0	1	1	66	1	1
132	2007	79	1	0	3.5	2	2	0	0	0	0	0	83	0	1
133	2007	72	1	1	4.5	3	2	1	0	0	0	0	83	0	1
134	2007	60	0	1	1	1	1	0	0	0	0	0	93	0	1
135	2007	52	0	0	1	2	1	0	0	0	0	0	93	0	0
136	2007	42	0	0	5.9	2	3	0	0	0	0	0	94	0	0
137	2007	71	1	0	4.5	2	2	0	0	0	0	0	109	0	0
138	2007	63	0	0	4	3	3	1	0	0	0	1	110	0	0
139	2007	59	1	0	2	2	1	0	0	0	0	1	111	0	0
140	2007	63	1	1	2.5	1	2	0	0	0	0	0	111	0	0
141	2007	33	0	1	0.3	1	1	0	0	0	0	1	112	0	0
142	2007	70	1	1	2	3	1	0	0	0	0	1	114	0	0
143	2007	55	0	1	3	1	2	0	0	0	0	0	114	0	0
144	2007	64	0	0	3.5	1	2	0	0	0	0	0	116	0	0
145	2007	56	0	0	3.5	3	3	1	0	0	0	0	11	1	1
146	2007	85	0	0	4	2	3	1	0	0	0	0	12	1	1
147	2007	63	1	0	2.8	2	3	0	0	0	0	1	17	1	1
148	2007	45	0	1	1.5	1	1	0	0	0	0	1	25	1	1
149	2007	70	1	0	1.5	2	3	0	0	0	0	0	29	1	1
150	2007	65	1	0	1.5	2	1	1	0	0	0	1	36	1	1
151	2007	70	1	0	3.8	2	3	0	0	0	0	0	37	1	1
152	2007	62	0	1	0.5	1	1	0	0	0	0	0	38	1	1
153	2007	61	1	0	4.2	2	3	0	0	0	0	1	66	1	1
154	2007	53	1	1	4.5	1	3	1	0	0	0	1	67	1	1
155	2007	61	0	0	5	3	3	0	0	1	0	0	0	1	1
156	2007	71	1	0	3.2	3	3	1	1	1	0	0	0	1	1
157	2007	71	0	0	2.6	2	3	1	0	1	0	0	16	1	1
158	2007	38	0	0	7.5	2	2	0	0	0	1	0	102	0	0
159	2007	67	0	1	2.5	3	2	0	0	0	1	1	104	0	1
160	2007	59	0	1	3.4	3	3	1	0	0	1	1	119	0	0
161	2007	65	1	1	7	2	3	1	0	0	1	1	11	1	1
162	2007	70	1	1	2	2	3	0	0	0	1	0	12	1	1
163	2007	80	1	1	2.5	1	3	1	0	0	1	1	15	1	1
164	2007	62	0	0	2	1	3	1	0	0	1	1	17	1	1
165	2007	50	1	1	5	3	2	0	0	0	1	1	18	1	1
166	2007	56	0	1	5.2	3	3	1	0	0	1	1	21	1	1
167	2007	64	0	0	4.7	1	4	0	0	0	1	1	21	1	1
168	2007	29	1	1	3.5	1	3	1	0	0	1	1	25	1	1
169	2007	79	1	0	3.5	2	2	1	0	0	1	1	34	1	1
170	2008	62	0	1	5.3	1	3	0	0	0	0	0	98	0	0
171	2008	79	1	0	2	2	3	0	0	0	0	0	105	0	0
172	2008	60	1	1	6.5	2	4	1	0	0	0	0	0	1	1
173	2008	71	0	0	3	2	2	0	0	0	0	0	1	1	1
174	2008	76	0	0	3	3	3	0	0	0	0	0	2	1	1
175	2008	79	1	1	3.5	3	3	0	1	0	0	1	4	1	1
176	2008	79	0	0	3.7	2	3	1	0	0	0	1	9	1	1
177	2008	71	1	0	3.5	3	3	1	0	0	0	0	9	1	1
178	2008	51	0	0	1.9	3	3	0	1	0	0	0	11	1	1
179	2008	82	0	0	5	2	3	1	0	0	0	0	11	1	1
180	2008	70	0	0	2	2	3	0	0	0	0	1	14	1	1
181	2008	75	1	0	9	2	3	1	0	0	0	0	16	1	1
182	2008	59	0	0	6	2	3	1	0	0	0	1	17	1	1
183	2008	71	1	1	6.3	1	3	0	1	0	0	1	18	1	1
184	2008	50	0	0	3	2	3	1	0	0	0	1	20	1	1
185	2008	74	1	0	3.5	2	3	1	0	0	0	1	24	1	1
186	2008	66	1	0	3.8	2	3	1	0	0	0	0	28	1	1
187	2008	81	0	0	4.5	3	3	1	0	0	0	1	28	1	1
188	2008	74	0	0	2.8	3	3	1	0	0	0	1	29	1	1
189	2008	75	0	1	2	1	3	1	0	0	0	1	30	1	1
190	2008	70	0	0	5	3	3	0	0	0	0	0	53	1	1
191	2008	73	0	0	1.6	1	1	0	0	0	0	0	87	1	1
192	2008	66	0	0	1.3	2	3	0	0	1	0	0	67	0	1
193	2008	69	1	0	2.3	1	2	0	0	1	0	1	99	0	0
194	2008	65	1	1	4.8	3	3	1	1	1	0	1	4	1	1
195	2008	76	0	0	3.7	1	3	0	0	1	0	0	103	1	1
196	2008	60	0	0	3.5	2	4	0	0	0	1	0	75	0	1
197	2008	74	1	0	4.6	3	3	1	0	0	1	1	91	0	1
198	2008	61	1	1	14	2	3	0	0	0	1	0	98	0	0
199	2008	82	0	0	4	2	3	0	0	0	1	1	104	0	0
200	2008	62	1	1	3.5	2	2	0	0	0	1	0	7	1	1
201	2008	52	1	0	2.5	3	3	1	0	0	1	1	7	1	1
202	2008	54	1	1	3.6	3	4	1	0	0	1	1	7	1	1
203	2008	56	1	1	7.3	3	3	1	0	0	1	1	10	1	1
204	2008	66	1	0	1.3	1	3	0	0	0	1	1	11	1	1
205	2008	64	0	0	4	2	3	1	0	0	1	1	11	1	1
206	2008	72	0	0	3.5	2	2	0	0	0	1	0	14	1	1
207	2008	47	0	1	2.5	1	3	1	0	0	1	1	16	1	1
208	2008	55	1	1	6.5	2	2	0	0	0	1	1	19	1	1
209	2008	64	1	1	5	3	3	1	0	0	1	1	19	1	1
210	2008	78	1	0	2.5	3	3	1	0	0	1	1	29	1	1
211	2008	62	1	0	3.5	3	3	0	0	0	1	1	51	1	1
212	2008	55	0	1	9.3	2	3	1	0	0	1	1	59	1	1
213	2008	60	0	1	3	1	2	1	0	1	1	1	103	0	0
214	2008	55	0	0	3.2	2	2	0	0	1	1	1	105	0	0
215	2008	69	1	0	3	2	3	1	0	1	1	1	4	1	1
216	2008	68	1	0	2.5	1	3	1	0	0	1	1	96	0	0
217	2008	67	1	0	4.1	2	3	1	0	0	1	1	5	1	1
218	2009	78	0	1	13	2	3	0	0	0	0	0	84	0	0
219	2009	57	0	0	0.1	1	1	0	0	0	0	1	89	0	0
220	2009	33	1	1	2.5	2	2	0	0	0	0	0	91	0	0
221	2009	70	0	0	3.4	2	3	0	0	0	0	0	92	0	0
222	2009	66	0	0	3.9	2	3	0	0	0	0	1	93	0	0
223	2009	72	0	0	5.7	2	3	1	0	0	0	0	0	1	1
224	2009	68	1	1	2.5	2	3	1	0	0	0	0	1	1	1
225	2009	63	0	0	4	2	2	1	1	0	0	0	2	1	1
226	2009	66	0	1	1	2	1	0	0	0	0	0	8	1	1
227	2009	63	0	0	1.5	2	3	0	0	0	0	1	9	1	1
228	2009	76	1	1	6	1	3	1	0	0	0	0	9	1	1
229	2009	54	0	0	3.5	2	3	1	0	0	0	0	10	1	1
230	2009	69	1	0	4.5	2	3	1	0	0	0	1	10	1	1
231	2009	60	0	1	4	2	3	1	0	0	0	0	14	1	1
232	2009	47	1	1	7.5	2	3	1	0	0	0	1	21	1	1
233	2009	59	1	0	4	2	3	1	0	0	0	0	22	1	1
234	2009	69	0	0	2	2	3	1	0	0	0	1	28	1	1
235	2009	79	1	0	3	2	3	0	0	0	0	0	42	1	1
236	2009	70	0	1	0.5	1	1	0	0	0	0	0	66	1	1
237	2009	47	1	1	7	1	2	0	0	1	0	0	83	0	0
238	2009	70	0	0	6.4	2	3	1	0	1	0	0	84	0	0
239	2009	75	0	0	2.8	1	2	0	0	1	0	0	87	0	0
240	2009	74	1	0	3.4	3	3	0	0	1	0	1	93	0	0
241	2009	72	1	0	3	3	3	1	0	1	0	0	2	1	1
242	2009	77	1	0	5	2	3	1	1	1	0	0	4	1	1
243	2009	50	0	0	3.5	1	3	1	0	1	0	1	15	1	1
244	2009	82	1	0	4.5	3	3	0	0	1	0	1	21	1	1
245	2009	69	0	0	1.6	2	3	1	0	1	0	1	39	1	1
246	2009	66	0	1	2	2	3	0	0	1	0	0	43	1	1
247	2009	57	1	0	4.1	3	3	1	0	0	1	1	88	0	0
248	2009	75	0	1	10	3	4	0	0	0	1	1	4	1	1
249	2009	64	0	0	3.8	3	3	1	0	0	1	1	13	1	1
250	2009	65	1	0	3.5	3	3	1	0	0	1	1	14	1	1
251	2009	75	1	1	12.5	1	2	0	1	0	1	1	16	1	1
252	2009	47	0	0	4.7	3	3	1	0	0	1	1	20	1	1
253	2009	52	0	0	4	3	3	1	0	0	1	1	21	1	1
254	2009	63	1	0	3.5	3	3	0	0	0	1	1	24	1	1
255	2009	70	1	0	3.1	2	3	0	0	0	1	1	32	1	1
256	2009	62	1	0	2.5	2	3	1	0	0	1	1	46	1	1
257	2009	70	1	1	1.7	2	1	1	0	1	1	0	12	1	1
258	2009	72	0	1	4.3	2	3	1	0	1	1	1	13	1	1
259	2009	73	1	0	3.1	3	3	1	0	0	1	1	32	1	1
260	2010	56	0	1	4	4	2	0	0	0	0	0	72	0	0
261	2010	62	0	0	3	1	3	0	0	0	0	1	72	0	0
262	2010	45	1	1	1.9	2	1	0	0	0	0	0	75	0	0
263	2010	41	0	0	8	1	2	0	0	0	0	1	78	0	0
264	2010	64	1	0	3	2	2	0	0	0	0	0	79	0	0
265	2010	43	0	0	3.5	1	3	1	0	0	0	0	82	0	0
266	2010	66	0	0	4	3	3	1	1	0	0	1	83	0	0
267	2010	77	0	0	3	3	3	0	0	0	0	0	0	1	1
268	2010	79	1	1	6.5	1	4	0	0	0	0	0	1	1	1
269	2010	82	0	0	4	2	3	1	0	0	0	0	4	1	1
270	2010	72	0	1	3.5	2	4	0	1	0	0	0	4	1	1
271	2010	71	1	0	4	3	3	1	0	0	0	0	8	1	1
272	2010	69	0	0	5.5	2	3	1	1	0	0	1	8	1	1
273	2010	84	0	0	3.5	2	3	1	0	0	0	0	9	1	1
274	2010	75	1	0	2.9	3	3	1	0	0	0	1	11	1	1
275	2010	81	0	0	2.5	2	3	1	0	0	0	0	12	1	1
276	2010	80	1	1	3.7	3	3	1	0	0	0	0	13	1	1
277	2010	67	0	0	1.5	2	4	1	0	0	0	1	14	1	1
278	2010	62	1	0	3	1	3	1	0	0	0	1	15	1	1
279	2010	71	1	0	2.5	3	3	1	0	0	0	1	16	1	1
280	2010	74	1	0	2.5	2	2	0	1	0	0	0	19	1	1
281	2010	43	0	0	3.6	1	2	1	0	0	0	1	24	1	1
282	2010	57	0	0	1.3	3	3	1	0	0	0	1	34	1	1
283	2010	43	0	0	3	2	2	0	0	0	0	1	36	1	1
284	2010	75	1	0	3.5	2	3	0	0	0	0	0	40	1	1
285	2010	74	0	0	2.7	2	2	0	0	0	0	0	54	1	1
286	2010	77	0	0	3	2	2	0	0	0	0	0	55	1	1
287	2010	75	1	0	3.5	2	3	0	0	0	0	1	61	1	1
288	2010	58	0	0	4	1	2	0	0	1	0	0	71	0	0
289	2010	54	1	1	0.4	2	1	0	0	1	0	1	74	0	0
290	2010	31	1	1	2.9	2	3	0	1	1	0	1	74	0	0
291	2010	66	0	0	3.5	3	3	1	0	1	0	1	8	1	1
292	2010	70	0	1	17.1	1	3	0	0	1	0	0	19	1	1
293	2010	81	0	0	1.7	2	3	0	0	1	0	0	21	1	1
294	2010	44	0	0	3.4	2	3	1	0	1	0	1	33	1	1
295	2010	64	1	0	2.5	2	3	0	0	1	0	1	52	1	1
296	2010	68	1	0	2.2	3	3	1	0	0	1	1	81	0	0
297	2010	74	0	0	1.5	2	3	1	0	0	1	1	82	0	0
298	2010	64	1	1	3.5	3	3	1	0	0	1	1	13	1	1
299	2010	63	1	0	4	2	3	1	0	0	1	1	14	1	1
300	2010	61	0	0	6	2	3	1	0	0	1	1	19	1	1
301	2010	61	0	1	15	1	3	1	0	0	1	1	20	1	1
302	2010	64	1	0	2	3	3	1	0	0	1	1	20	1	1
303	2010	78	0	0	5	2	3	1	0	0	1	1	22	1	1
304	2010	50	1	1	4	2	3	1	0	0	1	1	37	1	1
305	2010	32	1	0	6	3	3	1	0	0	1	1	49	1	1
306	2011	52	1	0	3	1	2	0	0	0	0	1	60	0	0
307	2011	50	0	0	4.5	1	3	0	0	0	0	1	60	0	0
308	2011	52	1	0	3.5	3	3	1	0	0	0	1	60	0	0
309	2011	60	0	0	5	2	2	0	0	0	0	0	61	0	0
310	2011	69	0	0	1.5	2	3	0	0	0	0	1	61	0	0
311	2011	67	1	0	1.5	2	1	0	0	0	0	1	62	0	0
312	2011	81	1	0	2	1	1	0	0	0	0	0	63	0	0
313	2011	57	1	1	16.5	2	2	0	0	0	0	0	63	0	0
314	2011	59	1	0	0.1	1	1	0	0	0	0	0	65	0	0
315	2011	63	0	0	2	1	1	0	0	0	0	0	65	0	0
316	2011	51	1	1	0.7	2	1	0	0	0	0	1	67	0	0
317	2011	74	0	1	3	3	3	1	0	0	0	1	67	0	0
318	2011	75	0	0	4	2	3	0	0	0	0	1	69	0	0
319	2011	79	0	0	2.3	3	3	1	0	0	0	1	69	0	0
320	2011	79	0	0	2	3	1	1	0	0	0	0	2	1	1
321	2011	80	1	0	6.3	2	3	0	0	0	0	0	5	1	1
322	2011	54	1	1	6.5	2	3	1	0	0	0	1	7	1	1
323	2011	48	1	0	4	1	4	0	0	0	0	1	7	1	1
324	2011	77	1	0	7.5	2	3	0	0	0	0	0	11	1	1
325	2011	63	1	0	7	3	3	1	0	0	0	1	12	1	1
326	2011	74	1	1	9.5	4	3	1	1	0	0	1	17	1	1
327	2011	90	0	0	0.3	1	1	0	0	0	0	0	18	1	1
328	2011	79	1	1	1.1	1	1	0	0	0	0	1	22	1	1
329	2011	65	0	1	0.2	2	1	0	0	0	0	0	23	1	1
330	2011	71	0	1	2.2	2	3	0	0	0	0	0	23	1	1
331	2011	82	0	1	3.5	2	3	0	0	0	0	0	24	1	1
332	2011	78	1	0	5	2	3	1	0	0	0	1	24	1	1
333	2011	59	0	0	5.4	4	3	1	0	0	0	1	26	1	1
334	2011	72	1	0	4.5	2	2	1	0	0	0	1	33	1	1
335	2011	68	0	1	3	1	3	1	0	0	0	1	47	1	1
336	2011	75	0	0	1	2	1	0	0	0	0	0	48	1	1
337	2011	63	1	0	1.1	2	3	1	0	0	0	1	49	1	1
338	2011	61	0	0	8.5	2	3	0	0	1	0	1	61	0	0
339	2011	64	1	1	3	2	2	0	0	1	0	0	64	0	0
340	2011	61	1	1	0.2	1	1	0	0	1	0	0	65	0	0
341	2011	65	1	1	1.1	2	1	0	0	1	0	0	48	1	1
342	2011	67	1	1	5.5	2	3	1	0	0	1	1	61	0	0
343	2011	43	0	0	5.3	2	3	1	0	0	1	1	63	0	0
344	2011	71	0	0	4.5	1	2	0	0	0	1	0	68	0	0
345	2011	63	0	0	3	2	3	0	0	0	1	1	68	0	0
346	2011	40	0	0	3.5	2	3	1	0	0	1	1	68	0	0
347	2011	63	1	1	3.5	2	3	0	0	0	1	1	10	1	1
348	2011	65	0	1	5	1	3	1	0	0	1	1	14	1	1
349	2011	56	1	0	4.5	1	3	0	0	0	1	1	15	1	1
350	2011	74	1	0	2.2	2	3	1	0	0	1	1	16	1	1
351	2011	60	1	1	3.5	2	3	1	0	0	1	1	19	1	1
352	2011	61	1	1	2.1	3	3	1	0	0	1	1	20	1	1
353	2011	46	0	0	3	2	4	0	0	0	1	1	20	1	1
354	2011	66	0	0	4	1	3	1	0	0	1	1	24	1	1
355	2011	64	1	0	1.5	3	3	1	0	0	1	1	34	1	1
356	2011	71	0	0	1.7	1	3	1	0	1	1	0	67	0	0
357	2011	63	0	0	5.1	2	3	1	0	1	1	1	70	0	0
358	2011	55	1	0	2.5	2	3	0	0	0	1	1	54	1	1
359	2012	71	0	0	11.5	2	2	1	0	0	0	0	1	1	1
360	2012	50	1	1	2	2	3	0	0	0	0	0	1	1	1
361	2012	66	1	0	4.4	1	4	1	0	0	0	1	4	1	1
362	2012	64	0	0	5.5	2	3	1	0	0	0	1	7	1	1
363	2012	82	0	1	7.7	2	3	1	0	0	0	1	16	1	1
364	2012	60	0	1	5.4	3	3	0	1	0	0	1	17	1	1
365	2012	45	1	1	2.2	2	2	1	0	0	0	1	20	1	1
366	2012	69	1	1	8	2	3	1	1	0	0	0	21	1	1
367	2012	77	1	1	2	2	1	0	0	0	0	0	22	1	1
368	2012	76	0	0	2	2	3	1	0	0	0	0	26	1	1
369	2012	75	0	0	7.4	1	3	0	0	0	0	0	27	1	1
370	2012	63	0	0	4	2	3	0	0	0	0	1	27	1	1
371	2012	50	1	0	2.6	1	3	1	0	0	0	0	27	1	1
372	2012	58	0	0	1.8	2	4	1	0	0	0	0	28	1	1
373	2012	68	0	1	2.5	2	3	0	0	0	0	0	29	1	1
374	2012	78	1	0	3.5	1	3	1	0	0	0	0	29	1	1
375	2012	71	0	0	5.5	3	2	1	0	0	0	0	36	1	1
376	2012	77	1	0	3	2	3	1	0	0	0	1	39	1	1
377	2012	68	0	1	5	2	4	0	0	0	0	1	42	1	1
378	2012	71	1	0	14	2	3	1	0	1	0	1	5	1	1
379	2012	67	0	0	5.2	3	4	1	0	0	1	1	9	1	1
380	2012	60	0	0	5.1	3	3	1	0	0	1	1	10	1	1
381	2012	77	0	0	2	2	4	1	0	0	1	1	14	1	1
382	2012	32	0	0	4	1	3	1	0	0	1	1	24	1	1
383	2012	57	0	0	2.6	3	2	1	0	0	1	1	33	1	1
384	2012	60	1	0	4.5	3	3	1	0	0	1	1	51	1	1
385	2012	69	1	0	4.5	3	3	1	0	0	1	1	47	1	1
386	2013	72	1	0	1.9	3	3	0	0	0	0	0	1	1	1
387	2013	63	1	1	2.8	3	3	0	0	0	0	1	7	1	1
388	2013	65	0	1	17.5	3	3	0	0	0	0	0	8	1	1
389	2013	68	1	0	2	2	3	1	0	0	0	0	14	1	1
390	2013	65	0	1	5.2	2	3	0	0	0	0	1	15	1	1
391	2013	74	0	1	5	3	2	0	0	0	0	1	16	1	1
392	2013	54	0	0	1.5	3	3	1	0	0	0	0	16	1	1
393	2013	75	0	0	5	3	3	0	0	0	0	1	18	1	1
394	2013	62	0	0	12	3	3	0	0	0	0	1	18	1	1
395	2013	67	1	0	2.2	2	2	1	0	0	0	1	20	1	1
396	2013	73	1	1	3.3	2	3	1	0	0	0	1	23	1	1
397	2013	50	0	0	4	2	3	1	1	0	0	1	24	1	1
398	2013	83	1	1	2	3	3	0	0	0	0	1	29	1	1
399	2013	58	1	1	8.5	2	3	1	1	1	0	1	8	1	1
400	2013	70	1	0	2.4	1	3	1	0	1	0	1	11	1	1
401	2013	76	0	0	4	3	3	1	0	1	0	1	21	1	1
402	2013	79	1	1	3.5	2	4	1	0	0	1	1	13	1	1
403	2013	57	0	0	3.3	2	3	1	0	0	1	1	21	1	1
404	2013	63	0	0	3.4	2	3	1	0	0	1	1	25	1	1
405	2013	58	0	0	6.3	4	3	1	0	0	1	1	25	1	1
406	2013	55	0	0	2.5	2	3	1	0	0	1	1	27	1	1
407	2014	79	0	0	2.1	1	4	0	0	0	0	0	4	1	1
408	2014	48	1	1	11.5	2	4	1	0	0	0	0	7	1	1
409	2014	80	1	0	1.4	2	3	1	0	0	0	0	8	1	1
410	2014	73	0	0	7.5	1	3	0	1	0	0	1	10	1	1
411	2014	55	0	1	10	3	3	1	0	0	0	1	11	1	1
412	2014	65	0	0	4.4	2	3	0	0	0	0	1	13	1	1
413	2014	68	0	0	4.5	2	3	0	0	0	0	1	16	1	1
414	2014	64	0	0	3.2	2	3	1	0	0	0	1	17	1	1
415	2014	83	1	0	3.5	3	3	1	0	0	0	1	18	1	1
416	2014	65	0	0	8	2	2	0	0	0	0	1	24	1	1
417	2014	79	1	0	3.6	1	2	0	0	0	0	0	25	1	1
418	2014	70	0	0	4	3	3	1	0	1	0	0	20	1	1
419	2014	52	0	0	4	3	3	1	0	0	1	1	6	1	1
420	2014	68	0	1	5	2	3	0	0	0	1	1	14	1	1
421	2015	42	0	0	2.2	2	3	1	0	0	0	0	2	1	1
422	2015	76	1	0	5	2	3	1	0	0	0	1	5	1	1
423	2015	61	0	0	3.3	2	3	1	0	0	0	0	7	1	1
424	2015	65	1	1	5.1	2	3	1	0	0	0	1	7	1	1
425	2015	83	1	1	5.5	1	4	0	1	0	0	0	7	1	1
426	2015	55	0	1	2	2	3	0	1	0	0	1	9	1	1
427	2015	63	1	1	7.5	3	3	1	0	0	0	0	9	1	1
428	2015	80	1	0	3	1	3	1	0	0	0	1	10	1	1
429	2015	47	0	1	4.5	2	3	1	0	0	0	1	10	1	1
430	2015	73	1	0	5	1	3	0	0	0	0	0	11	1	1
431	2015	84	1	1	1.1	2	1	0	0	0	0	0	13	1	1
432	2015	71	0	1	2	3	3	0	0	0	0	1	13	1	1
433	2015	73	1	1	2.5	3	2	0	0	0	0	1	18	1	1
434	2015	66	0	1	4.5	2	3	1	0	0	0	0	18	1	1
435	2015	79	1	1	5.5	2	3	0	0	1	0	1	10	1	1
436	2016	57	0	1	23.7	4	2	0	1	0	0	0	0	1	1
437	2016	52	0	0	4.2	3	3	1	0	0	0	0	4	1	1
438	2016	61	1	0	7.6	1	2	0	0	0	0	1	7	1	1
439	2016	54	0	0	5	3	3	1	1	1	0	0	0	1	1
440	2016	72	1	1	2	3	4	1	0	1	0	1	5	1	1
